# Supplementary material for: Cardiac-specific overexpression of PRMT5 exacerbates pressure overload-induced hypertrophy and heart failure
Source: J Biomed Sci. 2025 Jul 6;32:61. doi: 10.1186/s12929-025-01162-6 (PMC12229037; doi:10.1186/s12929-025-01162-6)
Supplement: Supplementary file 2 — Additional file 2. [file 12929_2025_1162_MOESM2_ESM.xlsx]

## Sheet: Figure 1
Figure 1C
Figure 1E							Figure 1F
FS							EF
WT		TG20		TG25			WT		TG20		TG25
Sham	TAC	Sham	TAC	Sham	TAC		Sham	TAC	Sham	TAC	Sham	TAC
57.2	63.5	59.3	57.2	58.5	27.5		91.7	94.8	92.8	91.6	92.4	60.4
57.8	60	56.6	27.3	59.2	22.6		92	93.1	91.3	60.1	92.8	52.2
61.1	59.3	55.9	53.6	58	32		93.7	92.9	90.9	89.5	92.1	67.3
57.4	52.9	51.7	26.1	58.9	41.1		91.7	89	88.1	57.8	92.6	78.5
57.5	56.8	57.1	22	60.3	20.9		91.8	91.5	91.6	50.8	93.3	48.4
53.3	53.4	54.7	42.5	55.2			89.1	89.2	90	79.9	90.4
62.3	57.4	65.7	23.9				94.3	91.7	95.6	54.4
63.6	56.9	58	37.6				94.8	91.4	92	74.5

## Sheet: Figure 2
Figure 2C							Figure 2D
HW/BW							Lung weight/BW
WT		TG20		TG25			WT		TG20		TG25
Sham	TAC	Sham	TAC	Sham	TAC		Sham	TAC	Sham	TAC	Sham	TAC
4.50185	5.27972	4.43636	11.015	4.32773	11.1069		6.56827	6.08392	5.63636	11.5038	5.08403	17.8626
5.25406	5.25686	5.09903	7.84053	4.40816	7.70161		6.04908	6.05559	6.11041	5.81395	6.97959	15.2419
4.20455	6.55797	4.13851	11.5278	3.5082	7.52988		7.46212	7.02899	6.49324	23.7963	5.73771	11.2749
3.85714	6.83206	5.07955	10.625	4.41948	8.08511		6.28571	7.82443	6.21212	22.6786	5.61798	15.7872
4.2069	6.9962	5.05455	10.6689	3.92308	9.25439		6.34483	6.95817	5.85455	16.449	6.57692	25.3509
4.21818	6.14286	5.20161	9.34694	3.97004	8.82653		6.07273	5.32143	6.77419	21.0656	6.40449	22.398
4.15771	5.62738	4.59916	10.1229		10.9444		5.91398	7.22433	6.28692	18.8546		27.1667
4.22939	6.52482	5.2381	9.60352				5.44803	6.41844	5.57823
Figure 2E							Figure 2F
WT		TG20		TG25			WT		TG20		TG25			WT		TG20		TG25
Sham	TAC	Sham	TAC	Sham	TAC		Sham	TAC	Sham	TAC	Sham	TAC		Sham	TAC	Sham	TAC	Sham	TAC
12.69	16.53	15.6	18.24	16.3	20.15		0.760579	5.94076	1.8881	10.0376	0.754245	9.33228		2.44803	5.37701	3.35733	18.8719	2.28346	22.2927
12.56	13.28	14.51	20.26	16.15	22.0454		0.371826	7.66496	0.496338	7.4825	1.82615	10.8772		1.42085	2.90957	1.81692	16.3737	2.62904	6.61817
12.62	13.83	15.83	25.19	15.9	19.45		1.57943	1.19165	0.950033	15.4329	0.852102	13.2347		1.7178	5.6182	2.0254	16.2258	1.99745	17.157
12.87	18.37	14.74	19.72	17	20.4		1.6119	8.08455	0.329671	19.6473	1.01168	15.8268		1.73193	4.71329	1.93691	16.2535	0.844831	15.4703
12.2	17.84	13.55	22.71	14.25	20.6		1.17188	0.548096		11.1979	0.385403	19.609		1.50166	3.08332		11.6901	2.64089	9.5916
	17.37						0.510254	1.3916		11.1465				3.39211	1.80384		16.3851
	17.42						0.511719	11.793		17.0099				1.42289	3.66112		10.5859
	17.6							1.5765							3.68321
Figure 2G
Nppa					Myh7						Nppa					Myh7
WT		TG20			WT		TG20				WT		TG25			WT		TG25
Sham	TAC	Sham	TAC		Sham	TAC	Sham	TAC			Sham	TAC	Sham	TAC		Sham	TAC	Sham	TAC
0.359951	7.97714	0.021731	24.1822		1.14652	4.29382	0.060256	2.07378			3.2766	9.81644	1.78534	17.8543		1.82994	5.88809	0.817789	14.9679
0.558981	13.3232	2.05035	7.39152		0.677015	2.32505	1.79908	1.6728			1.29702	0.656652	0.885276	7.63273		1.60971	1.20314	1.29486	11.8417
1.18171	5.31796	0.674024	33.495		0.542337	2.23808	1.1585	4.02018			0.509516	7.76615	1.05424	35.3883		0.666557	6.32384	1.80225	35.305
1.24476	8.79005	0.302681	26.4624		0.54046	1.73179	2.15436	10.4633			1.97411	8.96436	2.15577	26.0498		1.41108	8.25232	1.76639	28.4587
1.93304	2.9097	1.36214	33.7279		1.1585	0.589376	0.76698	12.0191			0.233938	3.70687	0.919678	20.3112		0.360932	4.1491	1.68156	16.7699
0.901795	11.5584	1.68281	14.3291		1.00157	4.6987	0.644951	6.48569					0.477377	9.1021				2.03468	14.7823
0.447783	4.30458	0.016583	41.9579		0.419651	2.7842	0.038003	8.85972
1.16948	3.97477		12.431		0.708216	3.25411		2.93276

## Sheet: Figure 3
Figure 3A	PBS		PE				Figure 3B	PBS	PE					PBS	PE
	DMSO	EPZ100µM	DMSO	EPZ30µM	EPZ100µM		Nppa		DMSO	EPZ30µM	EPZ100µM		Nppb		DMSO	EPZ30µM	EPZ100µM
	100.009	89.2797	127.303	120.275	116.507			0.929235	7.38253	2.50379	2.00571			0.902974	4.4777	1.29482	1.12721
	102.299	105.358	128.272	124.534	114.833			1.07483	8.24841	4.03933	1.73401			1.17508	3.68779	2.6258	0.988119
	97.6917	94.3281	126.14	111.887	101.929			0.99593	6.88814	3.39666	0.814573			0.921948	3.56217	2.33392	0.460974
	107.051	100.695	152.135	133.863	115.591			1.24	6.19	2.585	2.479			1.015	3.609	1.843	1.044
	92.9494	100.298	148.759	124.926	110.824			0.986	3.972	2.114	2.056			0.981	3.321	2.268	1.948
				Figure 3C					PBS	PE
					siControl	siPRMT5			siControl	siControl	siPRMT5
					0.85443	0.22114			101.589	119.359	94.1612
					0.708596	0.306304			99.9595	121.432	101.645
					1.43697	0.483985			98.4515	118.805	101.823
					1.116	0.358			100	123.672	115.191
					0.958	0.327
Figure 3D	PBS		PE				PBS		PE
Nppa	siControl	siPRMT5	siControl	siPRMT5		Nppb	siControl	siPRMT5	siControl	siPRMT5
	0.90905	0.245268	16.7076	1.73199			0.722063	0.222241	11.8778	2.46263
	0.603921	0.335046	9.66274	1.20784			0.664433	0.363543	6.45401	1.54778
	1.48703	0.522112	8.76912	1.62725			1.6135	0.521304	5.50292	2.08522
	1.233	0.718	6.199	1.528			1.491	1.061	3.195	1.736
	0.791	0.474	4.475	1.174			0.844	0.766	3.722	1.666

## Sheet: Figure 4
Figure 4A														Figure 4A	H3K9ac/H3			H3K14ac/H3			H4R3me2/H4
															WT	TG		WT	TG		WT	TG
															0.450949	10.4733		0.67308	2.64292		0.862715	37.5534
															0.291318	6.01649		1.08915	2.75974		0.453801	28.5989
															1.88538	9.67281		0.918462	3.91067		1.16959	30.8944
															1.37236	11.6394		1.31931	4.33668		1.5139	11.139
														Figure 4A	H3K9ac/H3
															Sham		TAC
															WT	TG	WT	TG
															0.634764	3.82865	2.47142	6.99242
															2.0787	4.11415	2.56788	8.25266
															1.05859	3.45372	2.61037	13.3275
Figure 4B					Figure 4C
Figure 4C	Sham	TAC	TAC+EPZ
	0.862054	1.4543	0.781485
	1.13795	2.07871	1.48422
	0.897161	1.57862	0.844619
	1.10284	1.55985	1.03419
Figure 4D											Figure 4E	WT	TG	TG+C646			Figure 4F	GFP		PRMT5
												12542	24103	12763				NT	PE	PE	PE+A485
												13708	21842.5	11200.5				105.3	139.357	176.89	157.428
												12322	22285	10161.5				92.4414	161.599	194.961	131.712
												14192	21999	11296				100.782	160.209	196.003	147.003
												11448	23213.5	10593.5				101.477	146.308	203.649	149.783
												11852	23696.5	11755.5
												10128.5	21217	13227.5
												13209	24070.5	14176.5
												12704.5	14212	10193
												14656	18305	11424
	H3K9ac/H3	PBS	PE
			DMSO	EPZ30µM	EPZ100µM
		0.953503	3.91661	1.93357	1.61902
		1.0604	2.96304	1.75791	1.60503
		0.986095	4.36979	1.67913	0.561927

## Sheet: Figure 5
Figure 5A
Figure 5B
Figure 5C
Figure 5D

## Sheet: Figure 6
Figure 6A									p300 WT		p300 R200K
									Empty	PRMT5	Empty	PRMT5
									0.880879	1.40289	0.82291	0.949673
									1.26593	1.58146	1.14206	1.16839
									0.970333	1.63846	1.36958	1.3854
									1.02967	1.33315	0.830114	0.888319
Figure 6B	p300 WT		p300 R200K
	Empty	PRMT5	Empty	PRMT5
	6163.66	7786.45	6191.29	5794.05
	6344.07	8589.46	6703.26	5111.74
	5957.29	8086.31	5349.91	6083.54
	5827.54	8046.42	7986.33	6248.24
	5610.74	7614.99	5579.74	5689.33
	5669.73	7617.56	5044.77	5324.77

## Sheet: Supplementary Table 2
Figure 1b
Sham	WT	IVSd	IVSs	LVIDd	LVIDs	LVPWd	LVPWs	FS	EF
	Sham	0.91	1.57	2.87	1.23	0.98	1.57	57.2	91.7
		1	1.66	3.14	1.32	0.89	2.29	57.8	92
		0.89	1.59	2.47	0.96	1.34	1.83	61.1	93.7
		0.85	1.61	3.19	1.36	1.38	1.76	57.4	91.7
		0.76	1.72	3.15	1.34	1.17	1.79	57.5	91.8
		1.04	1.59	3.19	1.49	1.04	1.68	53.3	89.1
		0.77	1.51	2.61	0.98	1.19	1.64	62.3	94.3
		0.94	1.79	2.64	0.94	1.1	1.4	63.6	94.8
Sham	WT	IVSd	IVSs	LVIDd	LVIDs	LVPWd	LVPWs	FS	EF
	TAC	1.12	2.15	3.16	1.15	1.23	1.61	63.5	94.8
		1.06	1.68	3.02	1.21	1.57	2.29	60	93.1
		1.72	2.61	2.04	0.83	1.4	2.15	59.3	92.9
		1.04	1.57	2.61	1.23	1.17	1.44	52.9	89
		1.39	1.95	2.58	1.11	1.37	2.25	56.8	91.5
		1.08	1.61	2.95	1.37	1.45	2.34	53.4	89.2
		1.15	1.87	3	1.28	1.47	2.59	57.4	91.7
		1.1	1.64	3.42	1.47	1.45	1.68	56.9	91.4
TAC	TG20	IVSd	IVSs	LVIDd	LVIDs	LVPWd	LVPWs	FS	EF
	Sham	0.91	1.53	2.64	1.08	1.25	1.83	59.3	92.8
		1.02	1.81	2.87	1.25	0.98	1.91	56.6	91.3
		0.94	1.51	2.74	1.21	1.28	2.02	55.9	90.9
		0.91	1.36	2.76	1.33	1.11	1.47	51.7	88.1
		1.04	1.85	3.17	1.36	1.27	1.81	57.1	91.6
		1.11	1.85	3.25	1.47	0.96	1.45	54.7	90
		1.25	1.97	3.34	1.15	0.85	1.95	65.7	95.6
		0.64	1.51	3.87	1.62	1.21	1.76	58	92
TAC	TG20	IVSd	IVSs	LVIDd	LVIDs	LVPWd	LVPWs	FS	EF
	TAC	1.47	2.19	3	1.28	1.55	2.4	57.2	91.6
		1.15	1.7	3.74	2.72	1.42	1.35	27.3	60.1
		1.49	2.07	2.38	1.1	1.96	2.93	53.6	89.5
		0.94	1.49	4.49	3.68	1.35	1.61	26.1	57.8
		0.93	1.4	4.72	3.68	1.49	1.13	22	50.8
		0.93	1.33	3.6	2.07	1.73	2.18	42.5	79.9
		0.94	1.33	3.83	2.92	1.89	1.38	23.9	54.4
		1.02	1.28	3.59	2.24	1.75	1.81	37.6	74.5
	TG25	IVSd	IVSs	LVIDd	LVIDs	LVPWd	LVPWs	FS	EF
	Sham	1.02	1.87	3.1	1.28	1.28	1.62	58.5	92.4
		1.06	1.55	2.87	1.17	1.15	1.66	59.2	92.8
		0.98	1.62	2.97	1.25	1.02	1.53	58	92.1
		0.76	1.38	2.85	1.17	1.1	1.45	58.9	92.6
		0.94	1.78	2.76	1.1	1.34	1.96	60.3	93.3
		0.98	1.72	3.1	1.39	1.08	1.53	55.2	90.4
	TG25	IVSd	IVSs	LVIDd	LVIDs	LVPWd	LVPWs	FS	EF
	TAC	1.23	2.04	3.91	2.83	1.98	2.49	27.5	60.4
		0.98	1.38	3.76	2.91	1.5	0.87	22.6	52.2
		0.96	1.47	3.25	2.21	1.71	1.38	32	67.3
		1	1.45	3.17	1.87	1.28	1.59	41.1	78.5
		1.1	1.27	5.84	4.62	1.68	1.93	20.9	48.4

## Sheet: Suppelementary Figure 1
Supplementary Figure 1

## Sheet: Suppelementary Figure 3
Supplementary Figure 3

## Sheet: Suppelementary Figure 4
Supplementary Figure 4
	Nppa				Nppb
	NT	PE	PE+PRMT5-OE		NT	PE	PE+PRMT5-OE
	1.06	4.575	6.56		0.707	3.605	6.727
	0.798	4.836	5.791		0.927	3.095	4.17
	1.168	4.869	5.516		0.737	2.77	3.605
	1.428	3.794	6.121		1.376	2.532	3.681
			7.432				3.655
			6.652				4.469
